# Supplementary material for: Evidence of Mixed Selection Acting on the MHC Class II DQA Gene in Captive Thai Elephant Populations
Source: Genes (Basel). 2025 Oct 10;16(10):1180. doi: 10.3390/genes16101180 (PMC12563602; doi:10.3390/genes16101180)
Supplement: Supplementary file 1 [file genes-16-01180-s001.zip]

Archive with 1 entries (1 files):
- genes-3910231-supplementary.pdf
